# Supplementary material for: Species Distribution and Antifungal Susceptibilities of Aspergillus Section Terrei Isolates in Clinical Samples from the United States and Description of Aspergillus pseudoalabamensis sp. nov
Source: Pathogens. 2023 Apr 11;12(4):579. doi: 10.3390/pathogens12040579 (PMC10142542; doi:10.3390/pathogens12040579)
Supplement: Supplementary file 1 [file pathogens-12-00579-s001.zip]

Archive with 1 entries (1 files):
- pathogens-2260582-supplementary.pdf
